# Supplementary material for: Genome-Wide Annotation and Comparative Analysis of Cytochrome P450 Monooxygenases in Basidiomycete Biotrophic Plant Pathogens
Source: PLoS One. 2015 Nov 4;10(11):e0142100. doi: 10.1371/journal.pone.0142100 (PMC4633277; doi:10.1371/journal.pone.0142100)
Supplement: S4 Table — Gene-structure analysis was carried out by analysis of conservation of exon size across the member P450s. The size of each exon in member P450s is arranged in a way that reflects the conservation pattern. Possible orthologs in each family are also shown in the table. (XLSX) [file pone.0142100.s005.xlsx]

## Sheet: CYP63
		CYP63 (two orthologs and one is duplicated 14 times
		P450 ID		Exons size
	Ortholog 1	1781		316	71	30	37		60	13	136	328	99	56	154	25	15	69	56	116		183		60
		9356		136	71	30	37		60	13	136	391		56	154	25	15	69	56	116		177		27
		12048		307	71	30	27		60	26	136	391		56	154	25	15	69	56	116		183	4	38
		13752		76	71	30	37		60	13	136	391		56	157	25	15	69	56	116		186	42
		8108				30	37		60	13	136	388		56	154	25	15	69	56	116		255
		8105				43			60	13	136	370		56	154	25	15	69		116		183		60
		12596				45	37		60	13	136	373		56	131	25	15	50		124		183		51
		12997		307	71	30	37		60	13	136	379		56	154					116		183		45
		14157		307	71				88	13	136	379		56	154					116		173		22
		10851		307	71	30	27	10	60	13	193	211		56	157	25	46	41	160			180		51
		13816			88				60	13	136	388		56	190		18			116		183		51
		1095		322	138				60	13	136	417
		12399				38					133	373		56					97	116	42	183	48
		9537						8			133	373		56			15					164
	ortholog 2	10717		169	73	136	385		25	188						25			90		47	236		51

## Sheet: CYP5136
		P450 ID		Exons size
		1221		115	101	97		98				82		73				242		37	163	140		96	11	25			12	172
		1228		121	101	133		98				97		73				224	30	55	157	146		96	11	25			12	175
		1226		121	101	133		98				104	10					133		55	157	155		96	11	25			12	122	107
		831		133	101	136		98						73				233		67	187	167		102	11	25			12	178
		4744		133	101	136		98				94		73				233		67	187	167		102	11	25			12	184
		6519		127	101	136		98				100		79				233		67	187	167		90	11	25	11	25	12	181
		13560		130	101	136	77	97						73				233		67	187	167		102	11	25			12	175
		6997		118	101	133		98				67		73				221		55	157	140		96	11	25			12	175
		6972		88	101	136		98				97		73				227		87	176	155		99	11		37			181
		9414		133	101	136		98	15			94		73				233		67	189			73
		6722		118	101	133		98										219
		8159					6	94						73				233		67	187	167		102	11	25			12	178
		9355			90	133		98		84	84	94		73			183	233		67	187	167		102	11	25			12	184
		8086										94		73				233		67	187	167		102	11	25			12	178
		4525																181		55	157	140		96	11	25			12	172
		11686	10			138		98						73	34	42		233		67	187	167	42	102	11	25			12	175
		2714	54			136	243	82	224	67			103										50	102	11	25	12		12	178
		995							222			97		73				215	49		160	167	66	102	11	25				190
		993	26						224	55		106										167		96	11	25			12	172
		6142												71				233		67	181	167		102	11	25	16
		10268	54			139		98				94		73				233		67	187	150
		6688	6									94		73				233		67	187	152			11	25	16
		8485	63			136		98				94		73				233		71
		878			90	136		98				97		73				227						99	11			37		181
		994				136	83	18	234	72		97	114	73				215		55	160	167		102	11			62

## Sheet: CYP5137
		P450 ID		Exons size
		3888		118	67	366		105			202	64		248
		3998		118	38		60	106		73	230	67		199	92	105	48		178
		7654		127	38		60		136	98	106	73		230	67	199	167		102	48	125	18	89	140
		11881		124	38		60		133	98	106	73	72	230	67	199	167	93	102	48	190
		3906		124	38		60		136	98	106	73		230	67	214	167		102	48	178
		5127		124	38		60		133	98	100	73		299	67	190	167		108	35	13	181

## Sheet: CYP5037
		P450 ID		Exons sizes
	ortholog 1	3761				187		325		149	116	103	14	190			82	117		11	118	19
		11751				196		325		149	116	109	14	190			97	126		11	130	82
		14445				95				149	116		14	190			82	126		11	130	82
		14446				196		325		149	116	106	14	190			82	126		11	149
		3033				199		325		149	116		14	190			82	126		11	170
		12595						215		149	116	132		190			82	125	136		70
		12161				196		325		146	116	126		190			82	143	118			43
		3909				190		322		146	110	132		190			82	80	133		70
		7931				196		133		101	116	207	123	194	268
		2217				199		133	189	149	113	112	18		256			132	147		100
		4534				178		133	189	149	113	112	14		228	44		132	153			88
		7995				190	90	232		143	89	85	14	196			82		261			76
		3386				199		325		149	116	109	14	190			82	121
		13137				202		322		149	116	100	14	190			82	119		11		12
		10705				187		325		149	116	106	14	190			82	117	82	47		76
		7284			36	172	57	328		149	89	106	14	190			82	117		11	130	82
		13551				184		325		149	116	109	14	190			82	117	183			79
					17		86	232		143	116	97	14	196			82	107	137
		14128
	ortholog 2	5235		3	106	14	14	84	133	82	126	11	130	38	64	24	214
	ortholog 3	12856				38	122	83	305	266	107	64	322	119	146	112	63	182
	ortholog 4	11941		48	190	82	125	179	340	138	100	224	139	88	90

## Sheet: CYP5341
			P450 ID	Exons size
		ortholog 1	5924	108	138	42	16	50	16	112		52	83	349	14	165	130	190	170
			1196	126	138			54	4	112		52	83	364	14	171	130	190	161
			10315	108	138			58		112		52	83	358	89	368	107	137	12	388
		ortholog 2	1773	4	74	12	61	115	52	83		175	91	50	14	174		170	141	17	159
			11862	17	13	12	61	14		83	22		91	50	14	174	139	178		17	159

## Sheet: CYP5221
		P450 ID	Exons size
		27632	26	20	123	211	159	99	10	148	23	123	137	396	139	77	127	104	133
		27635				74	11	58	10	148	23	123	137	408	208	77	127	104	145
		25191					9			148	23	123		408	208	77	127	104	145
		30234				84						123	137	408	208	80	127	104	145
		30233				74	11	58	10	148	23	123	137	387	199	77	127	152	145	36
		29695				80	11	156	264		23	123		368	199	44	127	104	130
		27645				61					23	123	137	332	146	77	127	104	7
		29587										102	137	402		66	127	104	133

## Sheet: CYP5233
		P450 ID	Exons size
		86535		675	177	388		81	58	121	415
		117454		675	177	388		81	58	121	415
		66135		622	177	376		81	58	121	164
		123957		628	177	385		81	58	121	164
		110178		628	177	385		81	58	121	164
		109700		580	177	385		81	58	121	155
		123958	243	283	177	394		81	58	121	155
		109660		655	177	382		81	58	121	116
